# Supplementary material for: Contributions of park constructions to residents’ demands of ecosystem services consumption: A case study of urban public parks in Beijing
Source: PLoS One. 2021 Dec 15;16(12):e0259661. doi: 10.1371/journal.pone.0259661 (PMC8673618; doi:10.1371/journal.pone.0259661)
Supplement: S1 Dataset — (XLSX) [file pone.0259661.s002.xlsx]

## Sheet: area of parks
Area
	2018	2017	2016	2015	2014	2013	2012	2011	2010	2009	2008	2007	2006	2005	2004	2003	2002	2001	2000	1999	1998	1997	1996	1995	1994	1993	1992	1991	1990	1989	1988	1987	1986	1985	1984	1983
Beijing	85286.4	83501.3	82112.6	81305.3	80222.9	67048.1	65539.8	63540.8	62672.4	61695.3	46357	45690.7	39391.7	38877.5	36754.8	38475.7	32571.8	30224.4	26679.9	25468.7	24257.5	23046.2	21835	20623.8	19521.5	18419.3	17317	16214.8
Dongcheng	1106.54	1101.33	1092.94	1092.32	1090.09	1090.5	1084.17	1079.37	1075.48	1071.23	643.82	643.73	643.23	643.02	645.56	640.25	627.4	612.67	603.67	603.222	602.774	602.326	601.878	601.43	594.9	588.37	581.84	575.31
Xicheng	1069.01	1060.83	1047.62	1043.85	1043.14	1050.14	1044.95	1032.58	1027.08	1023.82	799.65	794.88	784.08	777.71	813.03	810.59	800.23	789.53	782.42	778.446	774.472	770.498	766.524	762.55	728.517	694.485	660.452	626.42
Chongwen											553.17	546.6	542.07	539.96	552.98	549.98	534.44	519.22	517.29	520.412	523.534	526.656	529.778	532.9	529.033	525.165	521.297	517.43
Xunawu											366.44	363.74	354.42	348.36	356.5	345.81	340.28	328.49	322.27	320.376	318.482	316.588	314.694	312.8	293.56	274.32	255.08	235.84
Chaoyang	15068.9	14880.8	14646.1	14497.4	14176.3	13694.2	13156.3	12799.6	12695.9	12600.8	11698	11560.1	11352.8	11119.1	11117	10562.4	10038.6	8878.43	7227.19	6775.2	6323.21	5871.21	5419.22	4967.23	4511.41	4055.59	3599.77	3143.95
Fengtai	6063.35	6031.64	6021.94	5991.91	5962.68	5650.18	5638.66	5424.6	5371.04	5324.82	5950.98	5867.34	5500.74	5476.22	5597.31	5459.02	4841.93	4297.98	3714.26	3533.99	3353.72	3173.45	2993.18	2812.91	2600.81	2388.7	2176.6	1964.5
Shijingshan	4322.27	4297.85	4256.45	4207.65	4195.32	4009.25	3998.9	3937.33	3850.34	3840.08	2612.73	2612.73	2470.8	2456.04	2414.19	2387.34	2016.35	1967.68	1913.28	1897.63	1881.99	1866.34	1850.7	1835.05	1774.2	1713.35	1652.49	1591.64
Haidian	12228.9	12154.8	12136.3	12088	12001.1	10921.6	10879.4	10563.9	10407.9	10315.5	9613.89	9411.26	9311.48	9250.6	7896.52	7789.43	7049.22	6857.9	6071.52	5807.67	5543.82	5279.96	5016.11	4752.26	4617.32	4482.37	4347.42	4212.48
Mnetougou	1650.4	1593.56	1524.2	1503.53	1486.46	875.64	809.08	693.11	680.68	663.84	917.97	913.42	876.76	817.78	860.74	845.65	454.52	403.32	455.83	424.006	392.182	360.358	328.534	296.71	296.74	296.77	296.8	296.83
Fnagshan	8037.15	8011.99	7984.72	7934.54	7796.8	4325.94	4267.68	4125.13	3769.64	3734.38	3105.47	3049.05	1725.87	1707	1243.74	1804.63	1205.27	1172.08	1011.42	942.19	872.96	803.73	734.5	665.27	640.832	616.395	591.957	567.52
Tongzhou	6337.69	5647.84	5392.37	5377.48	4981.72	4145.2	4120.01	4059.49	4033.79	3447.33	1834.86	1786.03	1373.08	1346.75	1422.64	1841.33	1392.34	1282.4	1261.18	1257.36	1253.53	1249.71	1245.88	1242.06	1078.27	914.485	750.697	586.91
Shunyi	7430.53	7357.71	7308.71	7283.42	7283.43	5355.01	5339.89	5278.77	5230.66	5204.07	1573.98	1546.17	563.84	557.85	556.8	1347.04	527.49	517.79	480.7	466.464	452.228	437.992	423.756	409.52	366.725	323.93	281.135	238.34
Changping	6630.89	6457.05	6284.87	6123.02	6107.09	5563.69	5449.91	5352.67	5352.67	5352.67	1297.01	1296.56	382.32	381.73	375.02	368.71	364.49	355.07	346.65	334.226	321.802	309.378	296.954	284.53	325.152	365.775	406.397	447.02
Daxing	7964.95	7951.1	7625.95	7413.89	7413.86	4521.11	4487.35	4481.57	4480.09	4455.76	1206.54	1165.12	686.19	676.52	651.48	629.04	600.57	576.99	536.16	523.846	511.532	499.218	486.904	474.59	436.392	398.195	359.998	321.8
Huairou	2367.3	2261.14	2144.58	2131.29	2117.64	1819.05	1510.39	1234.39	1233.11	1228.88	766.91	763.51	397.02	392.82	392.65	756.99	301.08	299.14	252.32	253.574	254.828	256.082	257.336	258.59	238.145	217.7	197.255	176.81
Pinggu	1571.09	1556.67	1524.55	1517.15	1473.08	1115.51	1080.51	874.61	875.11	874.1	1014.74	994.11	612.03	601.23	583.97	664.44	529.78	506.28	480.78	407.338	333.896	260.454	187.012	113.57	99.985	86.4	72.815	59.23
Miyun	1588.22	1564.18	1548.33	1527.06	1527.05	1122.35	903.46	835.46	821.28	790.44	815.07	804.06	600.67	572.62	688.59	677.73	420.54	369.76	224.81	210.964	197.118	183.272	169.426	155.58	150.113	144.645	139.178	133.71
Yanqing	1849.14	1572.83	1572.87	1572.87	1567.17	1788.74	1769.02	1768.25	1767.59	1767.59	941.29	927.79	616.61	614.55	586.09	556.64	527.19	489.66	478.17	411.778	345.386	278.994	212.602	146.21	136.123	126.035	115.948	105.86
Jingjijishukaifaqu											644.53	644.53	597.63	597.63		438.66			52.32
Average area per person
	2018	2017	2016	2015	2014	2013	2012	2011	2010	2009	2008	2007	2006	2005	2004	2003	2002	2001	2000	1999	1998	1997	1996	1995	1994	1993	1992	1991	1990	1989	1988	1987	1986	1985
Beijing	42.15	41	40.17	39.84	39.84	51.68	50.96	49.72	50	49.5	48.75	47.81	43.51	46.9	47.05	48.26	43.91	40.31	36.08	35.014	33.948	32.882	31.816	30.75	29.6725	28.595	27.5175	26.44
Dongcheng	13.46	12.94	12.45	12.07	11.97	11.27	11.2	11.23	11.25	11.2	10.4	10.42	10.48	10.31	10.37	9.96	9.89	9.8	9.6	9.552	9.504	9.456	9.408	9.36	9.26	9.16	9.06	8.96
Xicheng	9.07	8.7	8.32	8.04	8.01	7.58	7.54	7.57	7.64	7.69	10.21	10.28	10.26	10.08	10.53	10.18	10.17	10.06	10.02	9.942	9.864	9.786	9.708	9.63	9.2475	8.865	8.4825	8.1
Chongwen											16.5			14.61	13.95	13.51	13.03	12.54	12.49	12.454	12.418	12.382	12.346	12.31	12.2475	12.185	12.1225	12.06
Xunawu											6.83			6.58	6.74	6.37	6	6.11	5.75	5.718	5.686	5.654	5.622	5.59	5.21	4.83	4.45	4.07
Chaoyang	41.8	39.8	37.98	36.66	36.15	69.37	66.64	66.26	67.3	68.02	64.67	15.27	15.81	61.47	74.52	74.04	72.7	57.32	47.4	46.534	45.668	44.802	43.936	43.07	39.8825	36.695	33.5075	30.32
Fengtai	28.8	27.59	26.7	25.78	25.92	51.52	51.41	50.2	50.52	50.64	65.11	6.83	6.66	68.59	70.84	75.4	69.58	62.47	55.19	53.656	52.122	50.588	49.054	47.52	44.995	42.47	39.945	37.42
Shijingshan	73.26	70.23	67.14	64.53	64.54	107.98	107.7	107.58	106.42	106.72	73.03	63.9	71.12	71.13	70.12	70.55	63.17	61.88	60.93	61.214	61.498	61.782	62.066	62.35	61.7225	61.095	60.4675	59.84
Haidian	38	36.46	35.26	34.17	34.08	47.34	47.16	46.86	47.4	47.79	47.99	70.67	63.51	52.11	46.96	47.53	45.47	44.91	41.81	40.908	40.006	39.104	38.202	37.3	37.23	37.16	37.09	37.02
Mnetougou	62.41	62.39	62.37	62.31	62.16	35.27	32.58	28.02	27.71	27.15	61.9	71.06	70.29	60.71	63.9	63.25	43.7	38.78	40.09	36.054	32.018	27.982	23.946	19.91	22.2075	24.505	26.8025	29.1
Fnagshan	67.65	69.43	72.85	75.86	75.26	55.5	54.75	53.32	49.06	48.67	101.45	48.6	49.44	79.58	60.67	76.27	63.44	64.4	55.57	52.824	50.078	47.332	44.586	41.84	41.0975	40.355	39.6125	38.87
Tongzhou	40.16	37.45	37.76	49.05	49.36	60.72	60.35	60.33	60.81	52.59	62.74	60.33	60.33	67.36	77.66	90.31	77.14	71.05	69.87	72.164	74.458	76.752	79.046	81.34	80.06	78.78	77.5	76.22
Shunyi	65.2	66.93	69.77	73.29	74.45	90.14	89.88	89.84	89.92	90.05	91.88	89.84	89.84	53.45	53.38	53.43	51.46	50.76	47.78	47.704	47.628	47.552	47.476	47.4	43.9425	40.485	37.0275	33.57
Changping	44.04	44.16	44.47	44.71	45.91	99.25	97.22	97.62	100.43	102.28	58.85	97.62	97.62	48.32	47.47	46.67	46.14	44.95	43.88	43.996	44.112	44.228	44.344	44.46	44.3025	44.145	43.9875	43.83
Daxing	44.35	45.15	45.02	47.46	47.99	72.71	72.17	73.48	74.79	75.18	62.42	73.48	73.48	48.32	54.29	52.42	51.77	49.74	46.22	44.692	43.164	41.636	40.108	38.58	35.585	32.59	29.595	26.6
Huairou	57.18	55.83	54.57	55.5	55.58	65.34	54.25	44.53	44.6	44.19	85.99	44.53	44.53	54.18	57.49	93.8	48.8	49.2	41.36	44.234	47.108	49.982	52.856	55.73	55.61	55.49	55.37	55.25
Pinggu	34.45	34.75	34.89	35.87	34.82	28.06	27.18	22.07	22.13	21.99	91.01	22.07	22.07	71.13	71.65	69.5	70.83	72.02	71.33	60.47	49.61	38.75	27.89	17.03	18.2575	19.485	20.7125	21.94
Miyun	32.09	31.92	32.06	31.88	31.95	26.11	21.02	19.49	19.19	18.32	61.84	19.49	19.49	62.18	54.65	53.79	49.48	43.5	31.66	27.91	24.16	20.41	16.66	12.91	17.835	22.76	27.685	32.61
Yanqing	53.14	46.26	48.1	50.09	49.59	63.95	63.25	63.36	63.38	62.99	67.87	63.36	63.36	71.38					63.76	57.23	50.7	44.17	37.64	31.11	34.84	38.57	42.3	46.03
Jingjijishukaifaqu														99.6
green area percentage
	2018	2017	2016	2015	2014	2013	2012	2011	2010	2009	2008	2007	2006	2005	2004	2003	2002	2001	2000	1999	1998	1997	1996	1995	1994	1993	1992	1991	1990	1989	1988	1987	1986	1985
Beijing	46.17	46.65	46.08	45.79	45.34	45.55	44.95	43.53	43.09	42.63	41.05	40.45	40.1	39.5	44.02	42.34	42.45	39.55	36.39	35.654	34.918	34.182	33.446	32.71	32.59	32.47	32.35	32.23
Dongcheng	26.43	26.31	26.11	26.09	26.04	26.05	25.9	25.79	25.69	25.59	25.37	25.36	25.34	25.34	25.44	25.23	24.72	24.14	23.79	23.772	23.754	23.736	23.718	23.7	23.4425	23.185	22.9275	22.67
Xicheng	21.16	20.99	20.73	20.66	20.64	20.78	20.68	20.43	20.33	20.26	25.26	25.11	24.77	24.56	25.68	25.6	25.28	24.94	24.71	24.586	24.462	24.338	24.214	24.09	23.015	21.94	20.865	19.79
Chongwen											33.61	33.21	32.93	32.8	33.6	33.41	32.47	31.54	31.43	31.62	31.81	32	32.19	32.38	32.1725	31.965	31.7575	31.55
Xunawu											19.25	19.1	18.61	18.3	18.72	18.16	18.39	17.76	17.42	17.72	18.02	18.32	18.62	18.92	17.7575	16.595	15.4325	14.27
Chaoyang	48.23	47.92	47.67	47.51	47.23	47.04	46.83	46.62	46.62	46.46	44.51	43.98	43.2	42.31	53.7	51.02	49.45	43.74	38.44	38.004	37.568	37.132	36.696	36.26	35.3675	34.475	33.5825	32.69
Fengtai	44.75	44.52	44.45	44.23	44.06	43.1	43.01	41.38	40.97	40.62	43.4	42.26	41.72	41.54	43.1	43.07	43.05	38.79	35.09	33.6	32.11	30.62	29.13	27.64	28.77	29.9	31.03	32.16
Shijingshan	51.52	51.23	50.73	50.15	50	47.74	47.62	46.89	45.85	45.73	46.55	46.66	44.12	43.86	43.11	42.63	42.54	41.51	40.36	40.03	39.7	39.37	39.04	38.71	37.9975	37.285	36.5725	35.86
Haidian	49.12	48.83	48.75	48.56	48.21	47.78	47.59	46.21	45.53	45.13	44.12	43.19	42.73	42.45	50.14	49.46	49.36	48.02	45.19	44.228	43.266	42.304	41.342	40.38	40.4325	40.485	40.5375	40.59
Mnetougou	44.31	42.78	40.92	40.36	39.9	40.85	38.8	33.24	32.64	32.03	38.51	38.32	42.35	42.09	33.86	33.29	38.88	34.5	39.36	37.464	35.568	33.672	31.776	29.88	30.655	31.43	32.205	32.98
Fnagshan	45.93	45.78	45.63	45.34	44.55	43.95	43.36	41.91	39.56	39.19	41.45	41	36.65	36.25	35.95	37.11	34.83	33.88	29.23	28.958	28.686	28.414	28.142	27.87	27.475	27.08	26.685	26.29
Tongzhou	40.89	53.8	51.37	51.22	47.45	48.15	47.86	47.16	46.86	42.9	34.41	32.87	34.19	33.53	39.02	35.76	38.19	35.17	34.59	34.486	34.382	34.278	34.174	34.07	31.3975	28.725	26.0525	23.38
Shunyi	53.49	52.96	52.61	52.43	52.43	46.18	46.05	45.52	45.11	44.88	41.05	40.32	38.08	37.67	37.62	38.62	36.38	35.71	32.81	32.598	32.386	32.174	31.962	31.75	30.065	28.38	26.695	25.01
Changping	44.02	43.36	42.7	42.14	42.08	40.27	39.45	38.74	38.74	38.74	35.79	35.78	35.04	34.99	34.37	33.8	33.41	32.55	31.77	31.718	31.666	31.614	31.562	31.51	30.86	30.21	29.56	28.91
Daxing	43	42.93	41.84	41.18	41.18	52.66	52.27	52.2	52.19	51.9	31.1	30.59	31.71	31.26	30.11	29.07	28.42	27.31	26.81	26.722	26.634	26.546	26.458	26.37	26.405	26.44	26.475	26.51
Huairou	59.45	56.78	53.86	53.71	53.55	46.49	41.82	37.01	36.97	36.86	40.33	42.68	49.63	49.1	49.08	44.66	44.34	44.06	48.43	49.298	50.166	51.034	51.902	52.77	51.18	49.59	48	46.41
Pinggu	45.72	46.03	45.08	44.86	44.66	45.83	44.39	39.24	39.26	39.22	40.64	39.81	36.13	35.5	40.72	28.15	38.95	37.23	35.35	30.28	25.21	20.14	15.07	10	12.985	15.97	18.955	21.94
Miyun	52.38	51.59	51.07	50.36	50.36	55.85	44.96	41.57	43.04	39.6	40.02	39.59	38.07	37.68	43.58	42.87	40.24	39.55	24.04	24.606	25.172	25.738	26.304	26.87	26.3775	25.885	25.3925	24.9
Yanqing	67.55	63.91	63.91	63.91	63.68	63.64	62.94	62.91	62.89	62.89	52.17	51.43	60.37	60.17	63.7054	60.5043	57.3033	53.2239	51.98	48.2	44.42	40.64	36.86	33.08	33.4875	33.895	34.3025	34.71
Jingjijishukaifaqu											42.97	42.97	39.84	39.84
																								48.75
																								47.81			42.15		46.17	46.65	46.08	45.79	45.34	45.55	44.95	43.53	43.09	42.63	41.05	40.45	40.1	39.5	44.02	42.34	42.45	39.55	36.39	35.654	34.918
						46.17																		43.51			41
						46.65																		46.9			40.17
						46.08																		47.05			39.84
						45.79																		48.26			39.84
						45.34																		43.91			51.68
						45.55																		40.31			50.96
						44.95																		36.08			49.72
						43.53																		35.014			50
						43.09																		33.948			49.5
						42.63																		32.882			48.75
						41.05																		31.816			47.81
						40.45																		30.75			43.51
						40.1																		29.6725			46.9
						39.5																		28.595			47.05
						44.02																		27.5175			48.26
						42.34																		26.44			43.91
						42.45																					40.31
						39.55																					36.08
						36.39																					35.014
						35.654																					33.948
						34.918																					32.882
						34.182																					31.816
						33.446																					30.75
						32.71																					29.6725
						32.59																					28.595
						32.47																					27.5175
						32.35																					26.44
						32.23
[truncated: 7 more columns]

## Sheet: Natural landscape construction
number of trees
	2018	2017	2016	2015	2014	2013	2012	2011	2010	2009	2008	2007	2006	2005	2004	2003	2002	2001	2000	1999	1998	1997	1996	1995	1994	1993	1992	1991	1990	1989	1988	1987	1986	1985
Beijing	15387.5	15350.6	14947.7	14844.5	14816.7	10595.6	12024.2	11592.5	11395.3	11165.2	9014.76	8627.44	6565.5	6074.29	5993.88	5536.31	5101.47	4741.35	4148.41	4088.41	4028.42	3968.42	3908.43	3848.43	3992.89	4137.36	4281.82	4426.29
Dongcheng	286.09	286.09	286.09	286.09	278.84	218.09	217.56	188.67	187.75	182.09	120.09	115.73	114.27	113.4	104.09	101.75	91.18	83.91	81.12	82.134	83.148	84.162	85.176	86.19	99.8925	113.595	127.297	141
Xicheng	217.53	214.37	212.27	209.48	208.98	247.98	241.24	238.63	229.74	227.76	183.41	174.18	147.56	142.24	139.79	134.45	127.83	118.81	113.41	117.78	122.15	126.52	130.89	135.26	146.097	156.935	167.773	178.61
Chongwen											88.57	76.39	66.62	64.19	75.34	71.99	66.16	60.19	57.15	59.5146	61.8792	64.2438	66.6084	68.973	78.0348	87.0965	96.1582	105.22
Xunawu											77.02	71.51	67.39	64.68	64.95	63.1	60.76	56.36	54.52	60.896	67.272	73.648	80.024	86.4	90.935	95.47	100.005	104.54
Chaoyang	3615.77	3615.77	3608.6	3589.98	3546.47	3234.78	3212.13	3189.48	3173.84	3140.76	1517.48	1512.91	1438.44	1328.87	1590.4	1454.85	1327.89	1254.83	983.97	914.114	844.258	774.402	704.546	634.69	668.38	702.07	735.76	769.45
Fengtai	1285.6	1285.6	1285.6	1285.6	1283.6	1587.74	925.91	915.52	909.4	873.06	1164.69	1084.31	899.66	806.1	1039.52	960.84	867.87	831.48	747.9	722.258	696.616	670.974	645.332	619.69	618.875	618.06	617.245	616.43
Shijingshan	607.79	604.49	598.29	592.29	581.09	485.37	474.27	471.53	466.02	460.98	517	513.47	481.17	472.73	427.09	416.68	381.78	352.82	327.61	330.052	332.494	334.936	337.378	339.82	377.757	415.695	453.632	491.57
Haidian	1354.83	1354.83	1335.1	1333.43	1318.75	2029.21	2015.75	1974.56	1898	1860.63	1558.28	1496.94	1408.04	1307.51	1268.78	1140.34	1047.17	962.79	824.01	776.518	729.026	681.534	634.042	586.55	702.837	819.125	935.413	1051.7
Mnetougou	557.03	557.03	557.03	557.03	556.03		422.88	406.16	397.89	396.95	285.97	263.3	242.09	177.91	89.69	63.94	49.86	41.22	87.69	85.438	83.186	80.934	78.682	76.43	69.4625	62.495	55.5275	48.56
Fnagshan	1221.62	1221.62	1212.81	1208.83	1197.59	1101.04	1094.48	1040.51	995.56	984.45	782.81	723.61	354.23	330.6	266.99	261.97	253.49	243.99	227.38	212.95	198.52	184.09	169.66	155.23	197.748	240.265	282.783	325.3
Tongzhou	1228.75	1228.75	1038.81	1038.81	1014.54	471.3	461.78	455.69	454.73	414.59	401.63	374.41	230.94	218.34	327.12	322.01	328.14	293.06	263.74	256.546	249.352	242.158	234.964	227.77	210.48	193.19	175.9	158.61
Shunyi	408.41	393.07	389.76	389.76	389.76	229.99	229.99	228.44	228.44	215.38	225.49	210.51	134.25	133.63	90.26	84.76	80.88	74.47	65.51	69.602	73.694	77.786	81.878	85.97	83.45	80.93	78.41	75.89
Changping	2425.09	2421.39	2328.22	2267.03	2252.64		1691.74	1665.33	1665.33	1631.2	579.62	579.07	149.39	140.46	96.74	79.19	75.13	72.78	71.69	67.86	64.03	60.2	56.37	52.54	68.195	83.85	99.505	115.16
Daxing	1202.29	1202.27	1202.27	1202.27	1202.27		95.43	91.75	90.42	81.83	205.48	191.05	137.02	136.37	113.1	110.13	105.61	101.41	89.61	89.29	88.97	88.65	88.33	88.01	86.335	84.66	82.985	81.31
Huairou	430.43	424.66	352.2	343.2	338.73	666	659	481.62	477.45	475.56	489.83	449.31	65.93	60.62	46.39	35.49	32.51	30.48	27.03	30.098	33.166	36.234	39.302	42.37	44.39	46.41	48.43	50.45
Pinggu	260.51	258.94	258.94	258.94	263.07	147.39	142.49	112.3	112.23	114.08	290.55	274.89	209.5	193.23	114.98	101.41	87.13	50.26	34.65	30.754	26.858	22.962	19.066	15.17	19.94	24.71	29.48	34.25
Miyun	260.74	260.74	260.74	260.74	260.74	111.17	75.29	71.21	48.41	46.04	164.97	160.1	120.8	89.8	82.14	79.75	69.56	64.99	46.19	49.534	52.878	56.222	59.566	62.91	62.49	62.07	61.65	61.23
Yanqing	25	21	21	21	123.64	65.59	64.22	61.12	60.08	59.84	88.82	88.12	68.32	63.73	56.51	53.66	48.52	47.5	45.23	42.528	39.826	37.124	34.422	31.72	28.0425	24.365	20.6875	17.01
Jingjijishukaifaqu											273.05	267.63	229.88	229.88										3395.69
area of grass
	2018	2017	2016	2015	2014	2013	2012	2011	2010	2009	2008	2007	2006	2005	2004	2003	2002	2001	2000	1999	1998	1997	1996	1995	1994	1993	1992	1991	1990	1989	1988	1987	1986	1985
Beijing	20377.2	20206.3	19773.4	19527.2	19085.2	9068.15	10081.5	9830.65	9694.95	10372	12178.3	12142.7	9965.43	9690.38	7374.44	7006.99	6543.8	6177.04	5642.02	5185.86	4729.7	4273.53	3817.37	3361.21	3076.03	2790.85	2505.67	2220.49
Dongcheng	220.23	220.23	220.23	220.23	218.7	316.74	316.29	306.24	303.32	339.49	195.63	191.08	189.36	187.92	139.68	138.52	135.94	127.75	124.67	110.442	96.214	81.986	67.758	53.53	59.365	65.2	71.035	76.87
Xicheng	332.7	329.83	325.19	323.46	322.73	470.56	462.69	460.51	451.29	483.5	276.63	266.98	236.88	226.83	235.05	231.15	227.96	220.03	211.29	192.918	174.546	156.174	137.802	119.43	117.608	115.785	113.963	112.14
Chongwen											237.77	230.02	208.9	200.51	146.62	135.78	125.41	111.37	100.73	89.6	78.47	67.34	56.21	45.08	46.185	47.29	48.395	49.5
Xunawu											159.04	153.7	143.16	137	136.79	130.04	125.31	109.17	97.24	90.104	82.968	75.832	68.696	61.56	55.2175	48.875	42.5325	36.19
Chaoyang	3480.85	3480.85	3460.83	3456.28	3387.97	1796.13	1795.99	1795.85	1795.59	2082.42	2655.66	2555.58	2470.66	2396.92	2006.75	1929.85	1794.93	1744.46	1596.87	1397.03	1197.18	997.338	797.494	597.65	553.575	509.5	465.425	421.35
Fengtai	829.78	829.78	829.78	829.78	827.87	1557.18	1150.33	1118.92	1113.76	1087.06	1259.48	1614.1	1117.91	1094.71	1066.01	988.41	919.88	830.7	744.71	690.35	635.99	581.63	527.27	472.91	465.35	457.79	450.23	442.67
Shijingshan	976.11	972.81	958.51	902.11	882.71	1110.79	1076.49	1072.59	1052.48	1053.04	487	478	448.73	442.26	273.12	258.92	232.62	256.09	240.2	234.15	228.1	222.05	216	209.95	204.75	199.55	194.35	189.15
Haidian	1134.45	1134.45	1110.53	1091.66	1051.06	1804.5	1799.51	1772.93	1721.86	1897.08	2663.89	2577.18	2487.15	2442.52	1793.23	1710.95	1606.35	1531.02	1451.42	1321.82	1192.22	1062.62	933.02	803.42	768.168	732.915	697.662	662.41
Mnetougou	454.33	454.33	454.33	454.33	448.33		12.04	3.54	2.47	16.51	120.12	112.5	109.46	100.12	70.02	63.73	58.88	58	69.71	60.21	50.71	41.21	31.71	22.21	19.06	15.91	12.76	9.61
Fnagshan	1387.41	1387.41	1365.48	1351.46	1228.38	508.35	496.01	457.91	416.85	453.07	796.74	774.78	489.74	477.55	250.93	250.11	233.44	212.48	199.61	185.814	172.018	158.222	144.426	130.63	108.157	85.685	63.2125	40.74
Tongzhou	1605.42	1605.42	1526.66	1526.66	1432.56	345.54	332.92	322.35	321.84	323.95	665.1	636.4	484.76	451.15	225.85	221.47	214.51	192.81	155.58	141.674	127.768	113.862	99.956	86.05	79.5575	73.065	66.5725	60.08
Shunyi	3361.15	3314.45	3312	3312	3312	198.56	198.56	195.39	195.39	272.74	690.95	670.95	304.08	303.47	189.59	177.44	170.43	166.88	142.95	132.718	122.486	112.254	102.022	91.79	76.69	61.59	46.49	31.39
Changping	1424.63	1357.63	1203.93	1060.33	1060.33		659.46	629.69	629.69	629.56	336.62	336.59	110.31	103.95	126.38	119.74	117.11	105.18	96.83	84.236	71.642	59.048	46.454	33.86	30.49	27.12	23.75	20.38
Daxing	3322.41	3321.37	3321.37	3321.37	3321.37		872.52	869.17	868.07	859.1	403.2	387.51	268.84	259.87	192.72	176.08	165.35	155.14	144.04	129.882	115.724	101.566	87.408	73.25	60.4925	47.735	34.9775	22.22
Huairou	763.28	760.23	647	640	639.07	301.3	274	222	220.53	230.9	155.34	152.23	102.71	101.68	134.5	103.69	89.78	77.66	64.57	60.208	55.846	51.484	47.122	42.76	37.4	32.04	26.68	21.32
Pinggu	692.97	676.12	676.12	676.12	684.12	271.59	255.09	225.42	225.42	260.9	275.67	267.22	167.76	162.75	112.95	110.35	93.12	84.12	49.72	42.572	35.424	28.276	21.128	13.98	11.8125	9.645	7.4775	5.31
Miyun	248.62	248.62	248.62	248.62	248.62	281.41	274.59	274.59	273.27	272.62	317.97	306.37	245.14	227.38	177.33	170.41	154.11	118.09	90.81	80.638	70.466	60.294	50.122	39.95	33.12	26.29	19.46	12.63
Yanqing	142.82	112.82	112.82	112.82	19.38	105.5	105.03	103.55	103.12	110.01	183.74	133.78	113.17	107.09	96.92	90.35	78.67	76.09	61.07	52.632	44.194	35.756	27.318	18.88	15.5225	12.165	8.8075	5.45
Jingjijishukaifaqu											297.71	297.71	266.71	266.7
area of lakes
	2018	2017	2016	2015	2014	2013	2012	2011	2010	2009	2008	2007	2006	2005	2004	2003	2002	2001	2000	1999	1998	1997	1996	1995	1994	1993	1992	1991	1990	1989	1988	1987	1986	1985
Beijing	3000.94	3008.29	3008.29			1479.67	1289.09	905.62	806.95	1220.18	1038.04	1036.35	1024.4	1024.24	987.69	973.16	858.23	853.86	848.97	840.262	831.554	822.846	814.138	805.43	751.31	697.19	643.07	588.95
Dongcheng	41.94	55.96	55.96			44.74	57	44.74	44.74	56.523	18.77	18.77	18.77	18.77	22.18	22.18	18.57	18.06	18.58	18.58	18.58	18.58	18.58	18.58	18.4975	18.415	18.3325	18.25
Xicheng	112.84	112.84	112.84			100.5	100.5	100.5	100.25	100.503	80.12	80.12	80.12	80.12	119.12	119.12	80.12	80.12	80.12	80.062	80.004	79.946	79.888	79.83	72.4925	65.155	57.8175	50.48
Chongwen											36.5	36.5	36.5	36.5	35.67	19.2	36.5	36.5	36.5	36.5	36.5	36.5	36.5	36.5	33.945	31.39	28.835	26.28
Xunawu											18.27	18.27	18.27	18.22	17.47	17.47	20.43	20.24	20.43	20.262	20.094	19.926	19.758	19.59	19.5525	19.515	19.4775	19.44
Chaoyang	324.16	324.16	324.16			279.96	343.82	215.24	215.24	343.82	113.95	113.95	113.25	113.25	129.34	129.34	123.01	123.02	123.01	123.718	124.426	125.134	125.842	126.55	107.14	87.73	68.32	48.91
Fengtai	57.72	57.72	57.72			298.57	33.34	21.82	21.82	33.34	54.13	54.13	54.13	54.13	30.22	30.22	28.53	29.99	29.99	31.156	32.322	33.488	34.654	35.82	32.3525	28.885	25.4175	21.95
Shijingshan	57.95	57.95	57.95			2.93	4.56	2.93	2.93	4.56	5.21	5.21	5.21	5.21	6.82	6.82	6.15	5.48	5.48	5.364	5.248	5.132	5.016	4.9	4.44	3.98	3.52	3.06
Haidian	350.27	350.27	350.27			253.94	357.45	253.94	253.94	357.45	416.41	416.41	416.41	416.41	420.51	430.51	415.18	420.77	415.18	419.03	422.88	426.73	430.58	434.43	417.952	401.475	384.998	368.52
Mnetougou	125.47	125.47	125.47			0.87	1.9	0.18	0.18	1.9	0.05	0.05	0.05	0.05	0.2	0.18	0.18	0.18	0.18	0.168	0.156	0.144	0.132	0.12	0.09	0.06	0.03	0
Fnagshan	313.75	313.75	313.75			80.11	161.11	74.94	6.52	92.69	14.73	14.73	14.73	14.61	1.25	1.25	1.25	1.25	1.25	1.13	1.01	0.89	0.77	0.65	0.6075	0.565	0.5225	0.48
Tongzhou	340.46	340.46	340.46			16.05	16.43	16.05	16.05	16.43	9.74	9.74	6.07	6.08	8.48	9.64	5.48	5.42	5.42	5.42	5.42	5.42	5.42	5.42	5.415	5.41	5.405	5.4
Shunyi	371.64	371.64	371.64			235.72	11.07	3.47	3.47	11.06	8.78	8.78	8.02	8.02	7.74	8.44	8.44	8.44	8.44	8.36	8.28	8.2	8.12	8.04	6.07	4.1	2.13	0.16
Changping	180.48	180.48	180.48				11.38	5.53	5.53	11.38	1	1	1	1	1	1	1	1	1	1	1	1	1	1	1	1	1	1
Daxing	10.02	10.02	10.02			3.58	3.58	3.58	3.58	3.58	14.47	12.78	9.48	9.48	7.7	7.7	7.01	7.01	7.01	6.79	6.57	6.35	6.13	5.91	5.75	5.59	5.43	5.27
Huairou	241.4	241.4	241.4				2.47	0	0	2.46	42.21	42.21	42.21	42.21	7.18	7.18	7.18	7.18	7.18	7.15	7.12	7.09	7.06	7.03	5.2725	3.515	1.7575	0
Pinggu	45.92	39.25	39.25				2.24	0	0	2.24	0.79	0.79	0.79	0.79	10	0.1	0.79	0.79	0.79	0.754	0.718	0.682	0.646	0.61	0.4575	0.305	0.1525	0
Miyun	42.32	42.32	42.32			97.55	67.55	97.55	67.55	67.55	57.66	57.66	57.66	57.66	20.51	20.51	20.51	20.51	20.51	18.11	15.71	13.31	10.91	8.51	11.02	13.53	16.04	18.55
Yanqing	384.6	384.6	384.6			65.15	114.69	65.15	65.15	114.69	145.25	145.25	141.73	141.73	142.3	142.3	77.9	67.9	67.9	56.71	45.52	34.33	23.14	11.95	9.2625	6.575	3.8875	1.2

## Sheet: distribution of parks
area(HA)
	2018	2017	2016	2015	2014	2013	2012	2011	2010	2009	2008	2007	2006	2005	2004	2003	2002	2001	2000	1999	1998	1997	1996	1995	1994	1993	1992	1991	1990	1989	1988	1987	1986	1985
Beijing	32618.5	31019.1	30068.6	29503	28797.7	22214.8	21178.4	19728	19020.2	18069.7	12471.6	12219.3	10673.9	10492	8948.25	9115.67	7907.08	7553.66	7139.39	6714.8	6290.22	5865.63	5441.05	5016.46	4834.51	4652.56	4470.61	4288.66
Dongcheng	631.76	500.53	620.5	620.42	618.56	581.27	576	573.75	572.96	570.51	181.32	173.1	169.48	166.07	171.29	170.6	168.02	156.62	149.42	151.214	153.008	154.802	156.596	158.39	154.683	150.975	147.267	143.56
Xicheng	506.31	628.06	491.07	487.42	487.06	462.89	459.99	448.66	443.9	443.89	300.15	299.67	295.03	290.76	291.13	291.13	284.89	279.67	277.87	277.748	277.626	277.504	277.382	277.26	274.855	272.45	270.045	267.64
Chongwen											359.19	356.96	355.44	354.45	348.55	343.86	338.86	326.64	326.15	325.834	325.518	325.202	324.886	324.57	322.365	320.16	317.955	315.75
Xunawu											132.45	132.48	128.32	126.35	128.49	121.23	119.61	110.94	110.76	109.7	108.64	107.58	106.52	105.46	104	102.54	101.08	99.62
Chaoyang	6718.62	6457.13	6204.65	6189.69	6139.4	5384.57	5198.54	5016.75	4855.35	4811.68	3031.04	3012.43	2969.38	2867.48	1870.76	1603.76	1531.12	1523.62	1460.98	1313.19	1165.4	1017.62	869.828	722.04	647.605	573.17	498.735	424.3
Fengtai	1820.27	1788.13	1776.36	1766.38	1756.82	1628.57	1622.02	1407.96	1372.3	1350.04	1080.01	1030.81	836.95	852.7	877.01	800.19	701.96	623.27	595.09	583.292	571.494	559.696	547.898	536.1	493.935	451.77	409.605	367.44
Shijingshan	1295.73	1255.42	1236.42	1200.12	1191.22	1153.6	1103.87	1043.3	959.18	949.43	803.82	802.4	790.4	786.02	735.04	731.04	733.28	725.1	714.69	686.538	658.386	630.234	602.082	573.93	581.712	589.495	597.277	605.06
Haidian	4140.75	4057.35	4039.75	3991.27	3915.84	3260.79	3225.87	2965.82	2898.92	2845.67	2534.34	2439.55	2374.13	2359.63	2224.46	2194.89	2063.81	2001.67	1877.52	1775.75	1673.98	1572.2	1470.43	1368.66	1377.29	1385.91	1394.54	1403.16
Mnetougou	593.85	550.33	486.09	468.82	467.95	523.48	469.01	359	350.48	334.93	345.01	340.46	327.03	279.66	244.66	253.3	229.01	177.81	198.16	170.99	143.82	116.65	89.48	62.31	51.58	40.85	30.12	19.39
Fnagshan	1704.08	1683.15	1662.95	1619	1510.98	1114.2	1069.1	984.5	666.44	654.81	530.69	503.7	263.63	253.55	228	383.67	209.09	191.1	177.22	160.742	144.264	127.786	111.308	94.83	89.28	83.73	78.18	72.63
Tongzhou	2381.94	1923.41	1830.11	1824.6	1433.59	1024.89	1024.89	1009.19	1009.19	296.18	323.52	322.73	275.88	275.69	238.55	286.88	229.21	194.09	192.88	191.696	190.512	189.328	188.144	186.96	146.18	105.4	64.62	23.84
Shunyi	3051.14	2985.51	2939.41	2931.76	2931.76	1641.02	1625.64	1565.06	1537.72	1511.13	499.51	488.35	240.76	234.76	229.54	490.44	197.34	196.19	165.15	159.176	153.202	147.228	141.254	135.28	117.773	100.265	82.7575	65.25
Changping	2994.91	2831.56	2673.22	2524.67	2520.48	1433.61	1333.61	1256.32	1256.32	1256.32	348.8	348.8	140.25	140.25	131.41	131.41	131.41	130.97	132.41	130.718	129.026	127.334	125.642	123.95	139.053	154.155	169.258	184.36
Daxing	2399.63	2392.92	2287.04	2087.17	2087.15	923.32	917.92	915.33	915.38	895.32	183.81	167.13	142.49	142.49	117.98	117.98	101.96	91.47	91.46	88.72	85.98	83.24	80.5	77.76	74.0775	70.395	66.7125	63.03
Huairou	1228.91	1122.75	1013.32	1006.92	998.49	846.83	545.47	449.47	448.63	447.43	419.92	417.66	253.31	253.32	218.57	250.51	188.17	188.04	138.14	139.246	140.352	141.458	142.564	143.67	138.07	132.47	126.87	121.27
Pinggu	941.96	930.44	898.32	891.62	851.05	433.93	403.63	198.13	198.63	197.62	198.13	194.61	176.5	173.9	167.35	191.48	156.6	152.44	137.18	113.988	90.796	67.604	44.412	21.22	19.4125	17.605	15.7975	13.99
Miyun	603.28	583.28	580.27	564	563.99	480.61	296.61	228.61	228.61	198.61	357.05	352.86	254.85	254.85	309.77	309.01	206.85	201.86	112.15	97.232	82.314	67.396	52.478	37.56	37.5825	37.605	37.6275	37.65
Yanqing	1605.36	1329.09	1329.09	1329.09	1323.38	1321.19	1306.19	1306.19	1306.18	1306.18	600.9	593.6	438.14	438.15	415.69	444.29	315.89	282.16	282.16	239.03	195.9	152.77	109.64	66.51	65.0625	63.615	62.1675	60.72
Jingjijishukaifaqu											241.96	241.96	241.96	241.96
Per capita area
	2018	2017	2016	2015	2014	2013	2012	2011	2010	2009	2008	2007	2006	2005	2004	2003	2002	2001	2000	1999	1998	1997	1996	1995	1994	1993	1992	1991	1990	1989	1988	1987	1986	1985
Beijing	16.3	16.2	16.1	16	15.9	15.7	15.5	15.3	15	14.5	13.6	12.6	12	12	11.45	11.43	10.66	10.07	9.66	9.224	8.788	8.352	7.916	7.48	7.205	6.93	6.655	6.38
Dongcheng	7.69	7.38	7.07	6.86	6.79	6.01	5.95	5.97	5.99	5.97	2.93	2.8	2.76	2.66	2.75	2.65	2.65	2.5	2.38	2.396	2.412	2.428	2.444	2.46	2.3775	2.295	2.2125	2.13
Xicheng	4.29	4.1	3.9	3.75	3.74	3.34	3.32	3.29	3.3	3.34	3.83			3.77	3.77	3.65	3.62	3.56	3.56	3.548	3.536	3.524	3.512	3.5	3.49	3.48	3.47	3.46
Chongwen											10.71			9.59	8.8	8.45	8.26	7.89	7.88	7.804	7.728	7.652	7.576	7.5	7.465	7.43	7.395	7.36
Xuamwu											2.47	3.87	3.86	2.39	2.43	2.23	2.11	2.06	1.98	1.96	1.94	1.92	1.9	1.88	1.84	1.8	1.76	1.72
Chaoyang	18.64	17.27	16.09	15.65	15.65	27.28	26.33	25.97	25.74	25.97	16.76	9.97	10.37	15.85	12.54	11.24	11.09	9.84	9.58	8.916	8.252	7.588	6.924	6.26	5.2175	4.175	3.1325	2.09
Fengtai	8.65	8.18	7.8	7.6	7.64	14.85	14.79	13.03	12.91	12.84	11.82	2.49	2.41	10.68	11.1	11.05	10.09	9.06	8.84	8.884	8.928	8.972	9.016	9.06	8.54	8.02	7.5	6.98
Shijingshan	21.96	20.51	19.5	18.4	18.33	31.07	29.73	28.51	26.51	26.39	22.52	16.65	18.6	22.76	21.35	21.6	22.97	22.8	22.76	22.108	21.456	20.804	20.152	19.5	20.3125	21.125	21.9375	22.75
Haidian	13.92	13.19	12.73	12.25	12.1	14.13	13.98	13.16	13.2	13.18	12.65	12	9.66	13.29	13.23	13.39	13.31	13.11	12.93	12.492	12.054	11.616	11.178	10.74	10.925	11.11	11.295	11.48
Mnetougou	30.49	29.99	28.99	28.71	28.87	21.08	18.89	14.51	14.27	13.7	23.26	22.69	22.49	20.76	18.16	18.95	22.02	17.1	17.43	14.78	12.13	9.48	6.83	4.18	3.61	3.04	2.47	1.9
Fnagshan	14.34	14.59	15.17	15.48	14.58	14.29	13.72	12.73	8.67	8.53	17.34	12.6	12.61	11.82	11.12	16.22	11	10.5	9.74	8.984	8.228	7.472	6.716	5.96	5.7125	5.465	5.2175	4.97
Tongzhou	15.09	12.75	12.82	23.27	23.2	15.01	15.01	15	15.21	4.52	11.08	15	15	13.79	13.02	14.07	12.75	10.75	10.69	11	11.31	11.62	11.93	12.24	9.955	7.67	5.385	3.1
Shunyi	27.74	28.17	29.13	30.62	31.11	27.62	27.36	26.63	26.43	26.15	29.16	26.63	26.63	22.5	22.01	19.45	19.25	19.23	16.42	16.268	16.116	15.964	15.812	15.66	14.0425	12.425	10.8075	9.19
Changping	26.79	26.59	26.5	26.38	27.12	25.57	23.79	22.91	23.57	24.01	15.83	22.91	22.91	17.75	16.63	16.63	16.63	16.58	16.76	17.282	17.804	18.326	18.848	19.37	19.045	18.72	18.395	18.07
Daxing	13.36	13.59	13.5	13.36	13.51	14.85	14.76	15.01	15.28	15.11	9.51	15.01	15.01	10.18	9.83	9.83	8.79	7.89	7.88	7.566	7.252	6.938	6.624	6.31	5.695	5.08	4.465	3.85
Huairou	29.68	27.72	25.78	26.22	26.21	30.42	19.59	16.21	16.23	16.09	16.15	16.21	16.21	34.94	32	31.04	30.5	30.93	22.65	24.312	25.974	27.636	29.298	30.96	32.695	34.43	36.165	37.9
Pinggu	20.66	20.77	20.56	21.08	20.12	10.91	10.15	5	5.02	4.97	17.77	5	5	20.57	20.53	20.03	20.94	21.68	20.35	16.916	13.482	10.048	6.614	3.18	3.68	4.18	4.68	5.18
Miyun	12.19	11.9	12.01	11.77	11.8	11.18	6.9	5.33	5.34	4.6	27.09	5.33	5.33	27.68	24.58	24.52	24.34	23.75	15.8	13.7	11.6	9.5	7.4	5.3	6.27	7.24	8.21	9.18
Yanqing	46.13	39.09	40.64	42.33	41.88	47.24	46.7	46.8	46.83	46.55	43.32	46.8	46.8	50.89	55.4234	59.2366	42.1172	37.62	37.62	32.928	28.236	23.544	18.852	14.16	14.72	15.28	15.84	16.4
	0.00617284	0.00621118	0.00625	0.00628931	0.0127389	0.0129032	0.0130719	0.02	0.0344828	0.0661765	0.0793651	0.05	0	0.0480349	0.00174978	0.0722326	0.0585899	0.0424431	0.047268	0.0496131	0.0522031	0.0550783	0.0582888	0.0381679	0.0396825	0.0413223	0.0431034	#DIV/0!
Spatial distribution(500 m)
	2018	2017	2016	2015	2014	2013	2012	2011	2010	2009	2008	2007	2006	2005	2004	2003	2002	2001	2000	1999	1998	1997	1996	1995	1994	1993	1992	1991	1990	1989	1988	1987	1986	1985
Beijing	80	77	72	67.21	66.775	66.34	65.905	65.47	65.035	64.6
Dongcheng	92.48	90.42	87	86.64	86.45	86.26	86.07	85.88	85.69	85.5
Xicheng	96.36	95.03	92	89.5	88.05	86.6	85.15	83.7	82.25	80.8
Chaoyang	92.6	92.3	86.51	83.72	83.6167	83.5133	83.41	83.3067	83.2033	83.1
Fengtai	81.3	79.73	63.27	62.56	59.8167	57.0733	54.33	51.5867	48.8433	46.1
Shijingshan	95.38	93.8	85	69.29	68.7083	68.1267	67.545	66.9633	66.3817	65.8
Haidian	90.89	90.77	81.6	79.5	77.35	75.2	73.05	70.9	68.75	66.6
Mnetougou	88.09	88.09	87.02	85.02	81.4833	77.9467	74.41	70.8733	67.3367	63.8
Fnagshan	64.59	63.82	60.6	40.07	39.6083	39.1467	38.685	38.2233	37.7617	37.3
Tongzhou	80	80	72.53	72.53	70.2583	67.9867	65.715	63.4433	61.1717	58.9
Shunyi	82.19	81.89	81.61	80.46	80.55	80.64	80.73	80.82	80.91	81
Changping	67.93	55.92	54.68	44.68	43.35	42.02	40.69	39.36	38.03	36.7
Daxing	62.9	62.9	52.05	46.81	48.6917	50.5733	52.455	54.3367	56.2183	58.1
Huairou	95.42	95.42	85	83.13	85.7583	88.3867	91.015	93.6433	96.2717	98.9
Pinggu	98.33	98.33	96.66	96.66	97.1333	97.6067	98.08	98.5533	99.0267	99.5
Miyun	79.46	79.46	75	74.27	74.775	75.28	75.785	76.29	76.795	77.3
Yanqing	89.26	89.26	89.02	89.02	89.5833	90.1467	90.71	91.2733	91.8367	92.4
number of parks
	2018	2017	2016	2015	2014	2013	2012	2011	2010	2009	2008	2007	2006	2005	2004	2003	2002	2001	2000	1999	1998	1997	1996	1995	1994	1993	1992	1991	1990	1989	1988	1987	1986	1985
Beijing	311	300	297	244	244	244	236	218	217	218	255	248	198	188	186	184	166	140	128	126	122	114	110	107	99	90	77	67
Dongcheng	24	24	24	20	20	20	19	19	19	19	14	14	13	12	7	7	7	7	7	7	7	7	7	7	7	7	7	7
Xicheng	27	25	25	28	28	28	28	28	28	28	18	18	18	16	13	13	13	13	12	11	11	10	10	10	10	10	10	10
Chongwen											6	6	6	6	6	6	6	4	4	4	4	4	4	4	4	4	4	4
Xuamwu											9	9	8	8	8	8	8	4	4	4	4	4	4	4	4	4	3	3
Chaoyang	45	45	45	44	44	44	44	47	47	47	28	28	27	22	33	33	32	32	27	27	25	23	21	20	16	13	9	5
Fengtai	14	14	14	14	14	14	14	13	13	13	24	22	21	22	23	22	20	20	20	19	19	18	18	18	15	12	9	6
Shijingshan	9	9	9	9	9	9	9	7	7	7	12	12	12	12	10	10	10	9	9	9	9	10	10	10	10	9	9	8
Haidian	41	34	34	32	32	32	27	24	24	24	22	22	21	21	18	18	14	12	13	13	13	12	12	12	12	12	12	12
Mnetougou	16	16	16	12	12	12	9	9	9	9	1	1	1	1	1	1	1	1	1	1	1	1	1	1	1	1	1	1
Fnagshan	24	24	23	16	16	16	16	17	16	17	22	21	12	11	10	9	9	8	8	8	7	6	5	4	4	4	4	4
Tongzhou	18	18	18	5	5	5	5	4	4	4	11	11	5	5	3	3	2	3	3	3	3	3	3	3	3	2	2	1
Shunyi	11	11	9	16	16	16	15	3	3	3	12	11	7	5	4	4	4	4	3	3	3	3	3	3	3	2	2	1
Changping	7	7	7	7	7	7	7	6	6	6	5	5	4	4	4	4	4	3	3	3	3	2	2	1	1	1	1	1
Daxing	24	24	24	7	7	7	7	7	7	7	14	14	6	6	6	6	4	4	4	4	4	3	3	3	3	3	2	2
Huairou	8	8	8	0	0	0	3	2	2	2	11	10	5	5	9	7	8	4	4	4	4	3	3	3	2	2	1	0
Pinggu	15	13	13	5	5	5	5	5	5	5	9	7	6	6	1	1	1	1	1	1	1	1	1	1	1	1	0	0
Miyun	19	19	19	20	20	20	19	18	18	18	26	26	19	19	25	25	20	9	3	3	2	2	1	1	1	1	1	1
Yanqing	9	9	9	9	9	9	9	9	9	9	11	11	7	7	5	7	3	2	2	2	2	2	2	2	2	2	1	1
number of free parks
	2018	2017	2016	2015	2014	2013	2012	2011	2010	2009	2008	2007	2006	2005	2004	2003	2002	2001	2000	1999	1998	1997	1996	1995	1994	1993	1992	1991	1990	1989	1988	1987	1986	1985
Beijing	276	272	269	222	222	222	205	166	165	166	206	198	152
Dongcheng	18	18	18	16	16	16	12	12	12	12	9	9	9
Xicheng	20	18	18	18	18	18	18	18	18	18	10	10	10
Chongwen											25	25	24
Xuamwu											3	3	3
Chaoyang	43	43	43	42	42	42	42	25	25	25	7	7	7
Fengtai	8	7	7	12	12	12	12	12	12	12	12	9	9
Shijingshan	6	7	7	7	7	7	7	7	7	7	7	7	7
Haidian	35	33	33	31	31	31	20	13	13	13	13	13	12
Mnetougou	13	15	15	12	12	12	9	9	9	9	1	1	1
Fnagshan	24	24	23	15	15	15	15	16	15	16	21	20	11
Tongzhou	18	18	18	5	5	5	5	4	4	4	11	11	5
Shunyi	10	10	8	16	16	16	15	3	3	3	12	11	7
Changping	7	7	7	7	7	7	7	6	6	6	5	5	4
Daxing	24	24	24	7	7	7	7	7	7	7	14	14	6
Huairou	8	8	8	0	0	0	3	2	2	2	10	9	5
Pinggu	15	13	13	5	5	5	5	5	5	5	9	7	6
Miyun	18	18	18	20	20	20	19	18	18	18	26	26	19
Yanqing	9	9	9	9	9	9	9	9	9	9	11	11	7
						16.3											311
						16.2			80								300
						16.1			77								297
						16			72								244
						15.9			67.21								244
						15.7			66.775								244
						15.5			66.34								236
						15.3			65.905								218
						15			65.47								217
						14.5			65.035								218
						13.6			64.6								255
						12.6											248
						12											198
						12											188
						11.45											186
						11.43											184
						10.66											166
						10.07											140
						9.66											128
						9.224											126
						8.788											122
						8.352											114
						7.916											110
						7.48											107
						7.205											99
						6.93											90
						6.655
						6.38
				15387.5	20377.2	3000.94			32618.5	3000.94	0.0920012
				15350.6	20206.3	3008.29			31019.1	3008.29	0.096982
				14947.7	19773.4	3008.29			30068.6	3008.29	0.100048
				14844.5	19527.2				29503		0
				14816.7	19085.2				28797.7		0
				10595.6	9068.15	1479.67			22214.8	1479.67	0.0666075
				12024.2	10081.5	1289.09			21178.4	1289.09	0.0608683
				11592.5	9830.65	905.62			19728	905.62	0.0459052
				11395.3	9694.95	806.95			19020.2	806.95	0.042426
				11165.2	10372	1220.18			18069.7	1220.18	0.0675262
				9014.76	12178.3	1038.04			12471.6	1038.04	0.0832322
				8627.44	12142.7	1036.35			12219.3	1036.35	0.0848128
				6565.5	9965.43	1024.4			10673.9	1024.4	0.0959721
				6074.29	9690.38	1024.24			10492	1024.24	0.0976207
				5993.88	7374.44	987.69			8948.25	987.69	0.110378
				5536.31	7006.99	973.16			9115.67	973.16	0.106757
				5101.47	6543.8	858.23			7907.08	858.23	0.108539
				4741.35	6177.04	853.86			7553.66	853.86	0.113039
				4148.41	5642.02	848.97			7139.39	848.97	0.118914
				4088.41	5185.86	840.262			6714.8	840.262	0.125136
				4028.42	4729.7	831.554			6290.22	831.554	0.132198
				3968.42	4273.53	822.846			5865.63	822.846	0.140283
				3908.43	3817.37	814.138			5441.05	814.138	0.149629
				3848.43	3361.21	805.43			5016.46	805.43	0.160557
				3992.89	3076.03	751.31			4834.51	751.31	0.155406
				4137.36	2790.85	697.19			4652.56	697.19	0.149851
				4281.82	2505.67	643.07			4470.61	643.07	0.143844
				4426.29	2220.49	588.95			4288.66	588.95	0.137327
				9.17179	30.2847	15.1682

## Sheet: usage of parks
		2018	2017	2016	2015	2014	2013	2012	2011	2010	2009	2008	2007	2006	2005	2004	2003	2002	2001	2000	1999	1998	1997	1996	1995	1994	1993
	number of visitors	97359560	94233081	97151202	95733466	98122075	93910049	92758496	95711298	90578208	98918084	80143915	78674905	73702571	122936291	122477823	99708514	96288198	90270809	85405200	36637900	38409700	42291100	63068100	63799882	59816203	59407700
	number of visitors (total areas)														85951990	77556464	66937894	55145084	5.24641e+07	44589600	46473730	48708800	45565200	37965700	35774414	33575747	31276700
	Dongcheng														10129415	11822512	11698177	9981106	10927414	11566700	13234300	13628600	13335600	11587100	10537512	9325773	7279900
	Xicheng														968042	437200	1471641	1711860	3907260	4205500	4190330	6258900	6660400	4509000	4879850	4911640	5151000
	Chaoyang														22968322	21792659	15395457	13977583	13923660	12187900	12975000	13044800	12019100	10513900	9032707	7023836	8138700
	Fengtai	10071130	9797648	8712444	9464387	9862438	9881625	9396982	8949860	7644155	7351674	6286337	5820356	3530084	4107850	4510508	4066689	5758901	4057183	2416500	3994800	4073300	4137400	3704200	4049362	4689681	1609200
	Shijingshan	9603847	9013793	8042952	7350218	7754729	9283184	10309268	10950000	8302254	7244139	4530512	4516251	4295879	6989307	6939365	3832073	4289604	4720805	3668600	4231900	4321100	3040800	2369400	2419188	3208026	2712300
	Haidian														22343795	12108998	10547840	1089263	1404184	1534000	1476400	1612400	1841000	1687700	1623580	1132000	2118700
	Mnetougou														303000	301500	300000	300000	0	0	0	0	0	10000	0	318461	137400
	Fnagshan	5540741	5033431	4815627	1157981	1151055	1131798	1111945	1096234	1094222	999792	864099	848866	842597	1525411	1540492	1408529	1513412	1434706	1356000	1349200	1540000	120000	120000	0	0	782000
	Tongzhou														2581490	2746800	2756700	1318000	1303750	1289500	1200000	1203000	1600000	1600000	1600000	1600000	1595000
	Shunyi	2277500	2327000	2376500	2426000	5154500	4327500	4330030	3.92132e+06	3.5126e+06	3.10389e+06	2.69518e+06	2.28647e+06	1.87775e+06	1469040	1416280	1196600	1317490	1091395	865300	760000	450000	752000	723000	650000	638000	846000
	Changping	8570000	7260000	520000	4380000	4190000	3980000	2520000	2.51441e+06	2.50882e+06	2.50323e+06	2.49765e+06	2.49206e+06	2.48647e+06	2480880	2558050	2324738	2953675	1.72904e+06	504400	195000	183000	323800	228100	156500	0	197000
	Daxing														2082075	1310000	1200000	760000	542700	325400	325100	325100	313100	249100	196615	225000	170000
	Huairou	6600000	6500000	6400000	6200000	4000000	3900000	3800000	3316000	2832000	2348000	1864000	1380000	896000	412000	896100	609500	662600	462300	262000	257000	257000	257000	257000	256500	256500	256500
	Pinggu	1338300	1325697	1234567	1026988	1006594	987532	972369	789542	768952	698365	684521	459873	367590	1171000	3000000	3184450	3000000	2550400	2100800	1651200	1201600	752000	0	0	0	0
	Miyun														5190863	4971000	5720000	4881590	2794295	707000	313500	340000	341000	334200	372600	246830	283000
	Yanqing														1229500	1205000	1225500	1630000	1615000	1600000	320000	270000	72000	73000	0	0	0
		2018	2017	2016	2015	2014	2013	2012	2011	2010	2009	2008	2007	2006	2005	2004	2003	2002	2001	2000	1999	1998	1997	1996	1995	1994	1993
	visitors during festivals	11992039	11332301	12366296	12443059	12316420	12493586	11497391	12529346	10696645	8687613	7580349	6727689	6865125													3991570
	number of people have monthly cards	25390259	24124141	24194967	24592709	26054353	25570279	26430247	29294215	29325596	34998447	36740608	34675452	35770408	49891818	51098450
	number of people free of charge in charged parks	30899368	29001241	31173467	30104196	31249351	30007724	26981008	26356050	23940189	25970571	3714307	3489592	3821169	49007832	53394032	42232083	29144898	22641387	15857900	4640700	4907600	5101100	5047100	6603223	9342986	11863200
	number of people in working days	85367521	82900780	84784906	83290407	85805655	81416463	81261105	83181952	79881563	90230471	72563566	71947216	66837446													55416130
	number of people hold monthly, quarterly and annual cards	25390259	24124141	24194967	24592709	26054353	25570279	26430247	29294215	29325596	34998447	36740608	34675452	35770408
	number of people hold annual cards							22684432	25092951	24471764	29294956
	sales of monthly cards							125104	128836	166001	232418	447953	368921
	sales of quarterly cards							52007	54573	79978	106811	42784	38340
	sales of annual cards							1289714	1254895	1206777	1083769	1390364	1323377
	total sales							1466825	1438304	1452756	1422998	1881101	1730638
	number of people free of charge in charged parks	30899368	29001241	31173467	30104196	31249351	30007724	26981008	26356050	23940189	25970571	3714307	3489592	3821169	49007832	53394032	42232083	29144898	22641387	15857900	4640700	4907600	5101100	5047100	6603223	9342986	11863200
		1139948	1004637	905114	240843	248743	230600	232366	228350	214127	217064	200856	189818	178694
		number of visitors	visitors during festivals	number of people in working days
	2018	97359560	11992039	85367521		0.0216193				311	0.0982222
	2017	94233081	11332301	82900780						300
	2016	97151202	12366296	84784906						297
	2015	95733466	12443059	83290407						244
	2014	98122075	12316420	85805655				2.16		244
	2013	93910049	12493586	81416463						244
	2012	92758496	11497391	81261105						236
	2011	95711298	12529346	83181952						218
	2010	90578208	10696645	79881563						217
	2009	98918084	8687613	90230471						218
	2008	80143915	7580349	72563566						255
	2007	78674905	6727689	71947216						248
	2006	73702571	6865125	66837446	66837446					198
	2005	122936291	6.64408e+06	6.59589e+07						188
	2004	122477823	6.42304e+06	6.50803e+07						186
	2003	99708514	6.202e+06	6.42018e+07						184
	2002	96288198	5.98095e+06	6.33232e+07						166
	2001	90270809	5.75991e+06	6.24446e+07						140
	2000	85405200	5.53887e+06	6.15661e+07						128
	1999	36637900	5.31783e+06	6.06875e+07						126
	1998	38409700	5.09678e+06	5.98089e+07						122
	1997	42291100	4.87574e+06	5.89304e+07						114
	1996	63068100	4.6547e+06	5.80518e+07						110
	1995	63799882	4.43366e+06	5.71733e+07						107
	1994	59816203	4.21261e+06	5.62947e+07						99
	1993	59407700	3991570	55416130						90
	usage of parks(number of visitors)
		2018	2017	2016	2015	2014	2013	2012	2011	2010	2009	2008	2007	2006	2005	2004	2003	2002	2001	2000	1999	1998	1997	1996	1995	1994	1993
core area	Dongcheng	46	40.8843	38.3264	35.7686	33.2107	30.6529	28.095	25.5371	22.9793	20.4214	17.8636	15.3057	12.7479	10.19	11.6026	11.1336	9.55788	10.5024	11.1036	12.6205	12.911	12.5504	10.8334	9.78757	8.61547	6.68651
	Xicheng	52	46.0371	43.0557	40.0743	37.0929	34.1114	31.13	28.1486	25.1671	22.1857	19.2043	16.2229	13.2414	10.26	9.89667	9.53333	9.17	8.80667	8.44333	8.08	7.71667	7.35333	6.99	6.62667	6.26333	5.9
function area	Chaoyang	46.75	41.8714	39.4321	36.9929	34.5536	32.1143	29.675	27.2357	24.7964	22.3571	19.9179	17.4786	15.0393	12.6	14.608	10.79	10.1241	8.99232	7.9919	8.80946	9.23677	8.96221	8.36927	7.83125	5.65883	5.92827
	Fengtai	39.45	34.8571	32.5607	30.2643	27.9679	25.6714	23.375	21.0786	18.7821	16.4857	14.1893	11.8929	9.59643	7.3	5.70879	5.61578	8.27787	5.89762	3.58969	6.0844	6.3634	6.63231	6.09549	6.84335	8.10833	4.5
	Shijingshan	44.5	39.3429	36.7643	34.1857	31.6071	29.0286	26.45	23.8714	21.2929	18.7143	16.1357	13.5571	10.9786	8.4	8.15	7.9	7.65	7.4	7.15	6.9	6.65	6.4	6.15	5.9	5.65	5.4
	Haidian	47.25	42.2971	39.8207	37.3443	34.8679	32.3914	29.915	27.4386	24.9621	22.4857	20.0093	17.5329	15.0564	12.58	12.1817	11.7833	11.385	10.9867	10.5883	10.19	9.79167	9.39333	8.995	8.59667	8.19833	7.8
Ecological conservation development area	Mnetougou	40	34.6	31.9	29.2	26.5	23.8	21.1	18.4	15.7	13	10.3	7.6	4.9	2.2	2.2379	2.24437	2.88459	2.34186	2.32572	2.30957	2.29343	2.27729	2.26114	2.245	2.22886	1.8
New urban development area	Fnagshan	25.5	22.2571	20.6357	19.0143	17.3929	15.7714	14.15	12.5286	10.9071	9.28571	7.66429	6.04286	4.42143	2.8	2.575	2.53667	2.49833	2.46	2.42167	2.38333	2.345	2.30667	2.26833	2.23	2.19167	2.1
	Tongzhou	30.5	26.7857	24.9286	23.0714	21.2143	19.3571	17.5	15.6429	13.7857	11.9286	10.0714	8.21429	6.35714	4.5	4.44167	4.38333	4.325	4.26667	4.20833	4.15	4.09167	4.03333	3.975	3.91667	3.85833	3.8
	Shunyi	36	31.8571	29.7857	27.7143	25.6429	23.5714	21.5	19.4286	17.3571	15.2857	13.2143	11.1429	9.07143	7	6.675	6.35	6.025	5.7	5.375	5.05	4.725	4.4	4.075	3.75	3.425	3.1
	Changping	40	35.2286	32.8429	30.4571	28.0714	25.6857	23.3	20.9143	18.5286	16.1429	13.7571	11.3714	8.98571	6.6	6.33333	6.06667	5.8	5.53333	5.26667	5	4.73333	4.46667	4.2	3.93333	3.66667	3.4
	Daxing	26.2	22.9429	21.3143	19.6857	18.0571	16.4286	14.8	13.1714	11.5429	9.91429	8.28571	6.65714	5.02857	3.4	3.28072	3.16143	3.04215	2.92286	2.80358	2.77244	2.74206	2.60967	2.04974	1.59547	1.72978	1.2
Ecological conservation development area	Huairou	27	23.9143	22.3714	20.8286	19.2857	17.7429	16.2	14.6571	13.1143	11.5714	10.0286	8.48571	6.94286	5.4	5.15	4.9	4.65	4.4	4.15	3.9	3.65	3.4	3.15	2.9	2.65	2.4
	Pinggu	26.4	23.3714	21.8571	20.3429	18.8286	17.3143	15.8	14.2857	12.7714	11.2571	9.74286	8.22857	6.71429	5.2	4.89167	4.58333	4.275	3.96667	3.65833	3.35	3.04167	2.73333	2.425	2.11667	1.80833	1.5
	Miyun	27.8	24.6286	23.0429	21.4571	19.8714	18.2857	16.7	15.1143	13.5286	11.9429	10.3571	8.77143	7.18571	5.6	5.29167	4.98333	4.675	4.36667	4.05833	3.75	3.44167	3.13333	2.825	2.51667	2.20833	1.9
	Yanqing	28.6	25.2286	23.5429	21.8571	20.1714	18.4857	16.8	15.1143	13.4286	11.7429	10.0571	8.37143	6.68571	5	4.74167	4.48333	4.225	3.96667	3.70833	3.45	3.19167	2.93333	2.675	2.41667	2.15833	1.9

## Sheet: Infrastructure construction 
Footpaths(amounts)
	2018	2017	2016	2015	2014	2013	2012	2011	2010	2009	2008	2007	2006	2005	2004	2003	2002	2001	2000	1999	1998	1997	1996	1995	1994	1993
Beijing
Dongcheng
Xicheng
Chaoyang
Fengtai	13	10	10	6	5	5	5	5	5	5	5	5	5	5	2	2	1	1	1	1	1	1	1	1	1	1
Shijingshan	41	41	32	32	25	25	24	25	25	12	12	12	11	8	8	4	4	1	1	1	1	1	1	1	1	1
Haidian
Mnetougou
Fnagshan	157	116	87	55	52	52	52	52	30	0	0	0	0	0	0	0	0	0	0	0	0	0	0	0	0	0
Tongzhou	165	120	88	65	65	43
Shunyi	4														2		1		0
Changping	80	74	46	59	29	14	14	14	14	7	7	7	7	5	5	3	3	1	1	1	1	1	0	0	0	0
Daxing
Huairou	14	14	14	14	13	13	13																			0
Pinggu	80	79	79	78	78	78	75	71	71	68	68	68	68	65	62	59	56	53	40	28	15	2	2	2	2	2
Miyun
Yanqing
Footpaths(length)
	2018	2017	2016	2015	2014	2013	2012	2011	2010	2009	2008	2007	2006	2005	2004	2003	2002	2001	2000	1999	1998	1997	1996	1995	1994	1993
Beijing
Dongcheng
Xicheng
Chaoyang	25.5	25.5	24.9	24.6	24.5	24.2	20.4	20.4	19.5	18.5	17.5	15.5	15.4	10.5	5.5	5.5	4.5	4	3.5	3	2.6	2.4	2.2	2	1.8	1.6
Fengtai	14.895	11.235	11.165	8.665	7.801	7.801	7.801	7.801	7.801	7.801	7.181	7.181	7.181	7.691	4.5	4.5	3.5	3.5	3.5	2.5	2.5	2.5	2.5	1	1	1
Shijingshan	21.3	21.3	16.5	16.3	12.7	12.7	11.4	12.4	12.4	5	5	5	4	1	1	1	1	1	1	1	1	1	1	1	1	1
Haidian	33.5	32.6	32	31.6	31.5	30.1	26.6	26.5	25.0714	23.7857	22.5	21.5	20.5	15.5	8	7.5	5.5	5	4.5	4	3.8	3.6	3.4	3.2	3	2.8
Mnetougou	50.9	49.02	49.02	29.98	29.49	29.49	19.98	5.5	5	4.5	4.5	4.5	4.5	3.5	3.5	3.5	3.5	3.3	3.1	2.9	2.8	2.7	2.5	2.4	1	1
Fnagshan	38.02	37.02	37.02	17.98	17.49	17.49	7.98	7.84	7.83	5.3	4.5	4.1	3.7	3.2	3.1	3	2.5	2.3	2.1	1.9	1.8	1.7	1.5	1.4	0	0
Tongzhou	35.5	35.6	35.6	24.5	20.5	16.7	7.45	7.2	7.1	6.7	5.4	5.1	4.7	4.2	4.1	3.5	2.5	2.3	2.1	1.9	1.8	1.7	1.5	1.4	0	0
Shunyi	30.07	26.67	15.27	15.27	15.27	15.27	3.27	3.27	3.27	3.27	3.27	1.165	1.165	1.165	1.165	0.86	0.86	0.86	0	0	0	0	0	0	0	0
Changping	71.75	67.75	59.55	49.55	46.69	21.84	17.04	18.74	18.74	3.5	3.5	3.5	3.5	2.5	2.5	2.5	2.5	2.3	2.1	1.9	1.8	1.7	1.5	1.4	0	0
Daxing
Huairou	9.95	4.6	4.6	4.6	4.6	4.6	4.6	1	1	1	1	1	1	1	1	1	1	1	1	1	1	1	1	1	1	1
Pinggu	31.82	31.81	31.81	30.96	30.96	30.96	22.21	18.31	9.2	9	8.65	8.01	7.75	6.9	6.5	6.4	6.3	6.1	6	6	6	0.6	0.6	0.6	0.6	0.6
Miyun
Yanqing	26.82	26.81	26.81	25.96	25.96	25.96	17.21	13.31	4.2	4	3.65	3.01	2.75	1.9	1.5	1.4	1.3	1.1	1.1	1.1	1.1	1.1	1.1	1.1	1.1	1.1
Fitness facilities(amounts)
	2018	2017	2016	2015	2014	2013	2012	2011	2010	2009	2008	2007	2006	2005	2004	2003	2002	2001	2000	1999	1998	1997	1996	1995	1994	1993
Beijing
Dongcheng
Xicheng
Chaoyang	126	126	126	97	97	97	97	96	96	96	89	65	65	35	33	32	31	30	30	29	29	29	28	28	28	28
Fengtai	106	106	106	77	77	77	77	76	76	76	69	45	45	15	13	12	11	10	10	9	9	9	8	8	8	8
Shijingshan	91	91	91	78	52	52	52	91	91	78	78	78	78	65	65	65	65	65	26	26	26	26	26	26	26	26
Haidian	136	136	136	107	107	107	107	106	106	106	99	75	75	45	43	42	41	40	40	39	39	39	38	38	38	38
Mnetougou	225	225	225	225	225	225	212	173	173	160	114	112	110	108	108	108	108	108	69	69	69	69	43	43	43	43
Fnagshan	219	213	213	138	138	138	135	133	65	63	63	63	63	40	40	40	40	40	40	40	40	30	30	30	30	30
Tongzhou	309	205	205	188	183	183	183	183	183	63	63	62	62	25	25	25	25	25	25	25	25	25	25	25	25	25
Shunyi	112	112	112	112	112	101	101	101	101	101	86	86	86	86	86	42	42	20	20	12	12	12	12	8	8	8
Changping	409	305	305	288	283	283	283	283	283	73	73	72	72	35	35	35	35	35	35	35	35	35	35	35	35	35
Daxing
Huairou	78	78	78	78	78	78	78	55	55	55	55	55	55	55	43	43	43	43	23	23	23	23	23	23	13	13
Pinggu	195	195	195	195	195	195	182	143	143	130	84	82	80	78	78	78	78	78	39	39	39	39	13	13	13	13
Miyun
Yanqing	91	91	91	91	91	91	78	39	39	26	24	24	23	22	21	20	19	18	17	16	15	14	13	12	11	10
Public chairs (stools)
	2018	2017	2016	2015	2014	2013	2012	2011	2010	2009	2008	2007	2006	2005	2004	2003	2002	2001	2000	1999	1998	1997	1996	1995	1994	1993
Beijing
Dongcheng
Xicheng
Chaoyang	946	939	932	799	737	734	665	641	638	612	575	532	477	200	176	145	120	109	89	76	50	50	50	50	50	50
Fengtai	702	503	448	434	314	314	314	314	314	314	314	314	329	289	249	249	167	167	167	167	167	120	100	80	80	80
Shijingshan	746	739	732	599	537	534	465	441	438	412	375	332	277	145	145	145	145	135	125	115	105	95	95	95	70	70
Haidian	1055	1048	1041	908	846	843	774	750	747	721	684	641	586	309	285	254	229	218	198	185	159	159	159	159	159	159
Mnetougou	890	885	885	865	865	865	583	496	496	448	448	448	448	448	383	383	383	383	246	246	246	216	181	158	147	125
Fnagshan	1123	791	747	492	379	379	345	280	253	165	60	60	55	50	50	50	40	40	40	40	40	40	30	30	30	30
Tongzhou	1038	1005.92	973.846	941.769	909.692	540	500	440	400	340	53	53	29	29	29	29	29	29	29	29	29	29	0	0	0	0
Shunyi	1238	1205.92	1173.85	1141.77	1109.69	740	700	640	600	540	103	103	79	79	79	79	28	28	28	28	28	28	0	0	0	0
Changping	1423	1297	1297	1242	1106	840	801	750	700	670	115	115	115	50	50	50	50	0	0	0	0	0	0	0	0	0
Daxing
Huairou	331	331	331	331	266	266	266	153	153	153	153	153	153	153	126	126	126	126	126	126	126	13	13	13	13	13
Pinggu	778	773	773	753	753	753	471	384	384	336	336	336	336	336	271	271	271	271	134	134	134	120	98	79	79	79
Miyun
Yanqing	832	827	827	807	807	807	525	438	438	390	390	390	390	390	325	325	325	325	188	188	188	158	123	100	89	67
toilets
	2018	2017	2016	2015	2014	2013	2012	2011	2010	2009	2008	2007	2006	2005	2004	2003	2002	2001	2000	1999	1998	1997	1996	1995	1994	1993
Beijing
Dongcheng
Xicheng
Chaoyang	33	33	33	33	31	31	30	30	30	30	30	30	30	30	24	24	23	23	23	22	22	22	20	20	20	20
Fengtai	19	19	19	19	17	17	16	16	16	16	16	16	16	16	10	10	9	9	9	8	8	8	6	6	6	6
Shijingshan	19	19	17	17	17	17	17	17	17	17	17	17	17	17	11	10	9	8	8	8	8	8	8	8	8	8
Haidian	23	23	21	21	21	21	21	21	21	21	21	21	21	21	15	14	13	12	12	12	12	12	12	12	12	12
Mnetougou	33	27	27	26	26	26	19	13	10	7	7	7	7	5	5	5	5	5	4	4	3	3	3	3	3	3
Fnagshan	32	26	26	25	25	25	18	12	9	6	6	6	6	4	4	4	4	4	3	3	2	2	2	2	2	2
Tongzhou	45	40	33	30	30	30	28	25	21	12	10	10	10	8	8	8	8	8	6	6	6	6	5	5	5	5
Shunyi	16	14	14	14	14	12	12	12	12	9	9	9	9	9	8	6	6	4	4	2	2	2	1	1	1	1
Changping	52	52	51	27	26	8	7	7	7	2	2	2	2	2	2	2	2	2	2	2	2	2	1	1	1	1
Daxing
Huairou	11	11	11	11	10	10	10	5	5	5	5	5	5	5	5	5	5	2	2	2	2	2	2	2	1	1
Pinggu	11	11	11	11	10	10	10	6	6	6	6	6	6	5	5	5	4	4	2	2	2	1	1	1	1	1
Miyun
Yanqing	12	12	12	12	11	11	11	7	7	7	7	7	7	6	6	6	5	5	3	3	3	2	2	2	2	2

## Sheet: convenience for entering
Average opening time
	2018	2017	2016	2015	2014	2013	2012	2011	2010	2009	2008	2007	2006	2005	2004	2003	2002	2001	2000	1999	1998	1997	1996	1995	1994	1993	1992	1991	1990	1989	1988	1987	1986	1985
Beijing
Dongcheng
Xicheng
Chaoyang
Fengtai	15.7	15.7	15.7	15.7	15.7	15.7	15.7	15.7	15.7	15.7	15.7	15.7	15.7	15.7	15.5	15.5
Shijingshan	14	14	14	14	14	14	14	14	14	14	14	14	14	14	14	14
Haidian
Mnetougou
Fnagshan	15	14	14	13	12	11	11	10	10
Tongzhou	15	15	15	15	12	10
Shunyi	16.5
Changping	24	24	24	24	16	16	16	16	16	16	16	16	16	16	16	16	16	16	16	16	16	16
Daxing
Huairou	24
Pinggu	24	24	24	24	24	24	24	24	24	24	24	24	24	24	24	24	24	24	24	24	24	24	24	24	24	24
Miyun
Yanqing
	1
	2011		28643000	13846000	11922000	13051000	8472800		31593000	9042900	10319000		27865400	51601000	37853000	18150000	13616600	10792000	35737000		30590000	19318000	17182000	39317100	12094600	2994700		12027600	24106000	14207000	11957300	819100		12400000	3325700	818100	838100	4110000
	2010		24251000	11519000	8906800	10522600	6929200		25334000	7123900	8315500		25229400	42879000	30455000	10948100	11350700	8148600	29158000		24477000	14094800	13655400	29645900	8981000	2356100		8684000	18620300	10526400	9168200	644000		9159200	2362000	710200	673000	2811300
	2009		21442087	9504000	6886900	8458000	5732000		20989000	5628000	6060800		19142000	34524000	24228000	8649800	9554000	6847500	23307700		19339000	9693800	10530000	23834000	6569000	1928000		6664600	14524000	7855000	7305300	504700		7150000	1919000	601300	532400	1767000
	2008		19070000	8109200	5354500	7213000	4295000		16354600	4361000	5020000		16120000	29332100	20400000	7002400	8516200	5418900	19085300		15659700	7134300	8090000	20299300	4918800	1650100		5300300	10773300	6438200	5947650	204237		5610000	1364033	467000	403200	1979500
	2007		17536000	6860500	5566900	5636700	3510100		12149000	3365100	3804700		16110000	25083000	18200000	5436800	8381700	4487700	15507600		13268000	6094000	6820000	1.79181e+07	4020300	1496300		4136500	11799000	5040400	4947396	383152		4580000	1106400	461100	314400	1929200
	2006		14827000	6028500	4899500	4147500	2482400		8960700	2640000	3120000		14200000	20121500	15196000	3876300	6935000	3800400	12147800		10179500	5142400	5480000	1.51974e+07	3340200	1235700		3215800	9479500	3777900	4471017	228929		3780000	751900	346300	254800	1491400
	2005		13000000	5382000	4213000	2819100	1797200		6746500	2193400	2520000		13080000	16256200	12397000	2889600	5780300	3115000	9745900		7825000	4507600	4210000	1.35354e+07	2778000	1145600		2791700	6956700	2428300	3861529	157536		3160000	576800	248400	175600	1305500
	2004		11450000	4964900	3346000	1930300	1240917		5194300	1759000	2250000		12160000	12898200	10125000	2499461	4626000	2342100	7676500		6200000	3942200	3460000	1.21909e+07	2311100	1042400		2429200	5422600	1610200	3340784	122817		2710000	516200	194700	149820	1089600
	2003		7060000	3571900	1983100	984600	832900		4075400	1362200	2020000		10800000	9750000	6953000	1871134	3114700	1935400	5427800		3417800	3316000	2900000	9.85187e+06	1933600	869500		1945200	4084000	1143600	2783061	88028		1440000	218900	142500	102100	886900
	2002		9300000	4202000	2651300	1203000	700000		3976000	1081700	1790000		9940000	8301600	6338000	2029176	3333000	1851400	5715300		4291300	3842400	2200000	10460600	2041100	877400		2015300	3636000	998600	2550002	55899		1580000	268300	141000	120000	839500
	2001		8877000	3912600	2344300	955000	513300		2742300	773900	1580000		8060000	6758300	5290000	1749100	2677000	1555800	4626400		3745000	3371800	1880000	8950100	1791700	791000		1640700	3002000	758100	2263586	37053		1420000	212600	124400	108000	718000
	2000		6830000	3315800	2016300	772100	322300		2236700	519400	1210000		7750000	5875200	4300000	1504750	2308000	1295500	3864900		3468000	2703100	1300000	8098700	1468500	695100		1370500	2480000	579500	1831938	25834		1270000	185800	98800	92900	626700
